# Supplementary material for: A New Approach to Overcome Insulin Resistance in Patients with Impaired Glucose Tolerance: The Results of a Multicenter, Double-Blind, Placebo-Controlled, Randomized Clinical Trial of Efficacy and Safety of Subetta
Source: J Clin Med. 2022 Mar 3;11(5):1390. doi: 10.3390/jcm11051390 (PMC8910875; doi:10.3390/jcm11051390)
Supplement: Supplementary file 1 [file jcm-11-01390-s001.zip]

Archive with 1 entries (1 files):
- jcm-1589103-supplementary.pdf
